# Supplementary material for: Time-Dependent Changes in Hepatic Sphingolipid Accumulation and PI3K/Akt/mTOR Signaling Pathway in a Rat Model of NAFLD
Source: Int J Mol Sci. 2021 Nov 19;22(22):12478. doi: 10.3390/ijms222212478 (PMC8618899; doi:10.3390/ijms222212478)
Supplement: Supplementary file 1 [file ijms-22-12478-s001.zip]

Archive with 1 entries (1 files):
- ijms-1453102-supplementary.pdf
